# Supplementary material for: On-Site Physiotherapy in Emergency Department Patients Presenting with Nonspecific Low Back Pain: A Randomized Controlled Trial
Source: J Clin Med. 2024 May 27;13(11):3149. doi: 10.3390/jcm13113149 (PMC11173222; doi:10.3390/jcm13113149)
Supplement: Supplementary file 1 [file jcm-13-03149-s001.zip]

Archive with 2 entries (2 files):
- Table S1_CONSORT-2010-Checklist.pdf
- Table S2_TIDieR-Checklist.pdf
